# Supplementary material for: Psychosocial Risks and Protective Factors for Healthcare Worker Burnout During the Post-Acute Phase of the COVID-19 Pandemic
Source: Eur J Investig Health Psychol Educ. 2025 Sep 16;15(9):186. doi: 10.3390/ejihpe15090186 (PMC12468918; doi:10.3390/ejihpe15090186)
Supplement: Supplementary file 1 [file ejihpe-15-00186-s001.zip]

Archive with 1 entries (1 files):
- ejihpe-3803111-supplementary.pdf
